# Supplementary material for: Automated Cardiac Chamber Size and Cardiac Physiology Measurement in Water Fleas by U-Net and Mask RCNN Convolutional Networks
Source: Animals (Basel). 2022 Jun 29;12(13):1670. doi: 10.3390/ani12131670 (PMC9265036; doi:10.3390/ani12131670)
Supplement: Supplementary file 1 [file animals-12-01670-s001.zip]

Archive with 4 entries (3 files):
- animals-1770048-supplementary/
- animals-1770048-supplementary/Supplementary file S1 mrcnn_predict.py
- animals-1770048-supplementary/Supplementary file S2 unet_predict.py
- animals-1770048-supplementary/Supplementary file S3 axis.py
