# Supplementary material for: Automated Cardiac Chamber Size and Cardiac Physiology Measurement in Water Fleas by U-Net and Mask RCNN Convolutional Networks
Source: Animals (Basel). 2022 Jun 29;12(13):1670. doi: 10.3390/ani12131670 (PMC9265036; doi:10.3390/ani12131670)
Supplement: Supplementary file 1 [file animals-12-01670-s001.zip › animals-1770048-supplementary/Supplementary file S2 unet_predict.py]

import argparse
import logging
import os

import numpy as np
import torch
import torch.nn.functional as F
from PIL import Image
from torchvision import transforms

from unet import UNet
from utils.data_vis import plot_img_and_mask
from utils.dataset import BasicDataset


import argparse


def get_paths(work_dir):

    input_paths = []

    # index files
    for filename in os.listdir(work_dir):
        if os.path.isfile(os.path.join(work_dir, filename)):
            name, ext = os.path.splitext(filename)
            #print(name)
            if ext.endswith(".jpg"):
                input_paths.append(os.path.join(work_dir,filename))
    # sort paths
    input_paths = sorted(input_paths)
    return input_paths


def predict_img(net,
                full_img,
                device,
                scale_factor=1,
                out_threshold=0.5):
    net.eval()

    img = torch.from_numpy(BasicDataset.preprocess(full_img, scale_factor, False)) # False for grayscale 

    img = img.unsqueeze(0)
    img = img.to(device=device, dtype=torch.float32)

    with torch.no_grad():
        output = net(img)

        if net.n_classes > 1:
            probs = F.softmax(output, dim=1)
        else:
            probs = torch.sigmoid(output)

        probs = probs.squeeze(0)

        tf = transforms.Compose(
            [
                transforms.ToPILImage(),
                transforms.Resize(full_img.size[1]),
                transforms.ToTensor()
            ]
        )

        probs = tf(probs.cpu())
        full_mask = probs.squeeze().cpu().numpy()

    return full_mask > out_threshold


def get_args():
    parser = argparse.ArgumentParser(description='Predict masks from input images',
                                     formatter_class=argparse.ArgumentDefaultsHelpFormatter)
    parser.add_argument('--model', '-m', default='MODEL.pth',
                        metavar='FILE',
                        help="Specify the file in which the model is stored")
    #parser.add_argument('--input', '-i', metavar='INPUT', nargs='+',
    #                    help='filenames of input images', required=True)

    #parser.add_argument('--output', '-o', metavar='INPUT', nargs='+',
    #                    help='Filenames of ouput images')

    parser.add_argument('--viz', '-v', action='store_true',
                        help="Visualize the images as they are processed",
                        default=False)
    parser.add_argument('--no-save', '-n', action='store_true',
                        help="Do not save the output masks",
                        default=False)
    parser.add_argument('--mask-threshold', '-t', type=float,
                        help="Minimum probability value to consider a mask pixel white",
                        default=0.5)
    parser.add_argument('--scale', '-s', type=float,
                        help="Scale factor for the input images",
                        default=0.5)
    parser.add_argument('--work_dir', '-w', dest='work_dir', required=True)


    return parser.parse_args()


def get_output_filenames(in_files):
    out_files = []
    
    for i, fn in enumerate(in_files):
        logging.info("\nPredicting image {} ...".format(fn))
        pathsplit = os.path.splitext(fn)
        out_files.append("{}_result{}".format(pathsplit[0], '.png' ))

    return out_files


def mask_to_image(mask):
    return Image.fromarray((mask * 255).astype(np.uint8))


if __name__ == "__main__":
    args = get_args()

    work_dir = args.work_dir
    in_files = get_paths(work_dir) 
    out_files = get_output_filenames(in_files)

    net = UNet(n_channels=1, n_classes=1, bilinear=True) # check channels

    logging.info("Loading model {}".format(args.model))

    device = torch.device('cuda' if torch.cuda.is_available() else 'cpu')
    logging.info(f'Using device {device}')
    net.to(device=device)
    net.load_state_dict(torch.load(args.model, map_location=device))

    logging.info("Model loaded !")

    for i, fn in enumerate(in_files):
        logging.info("\nPredicting image {} ...".format(fn))

        img = Image.open(fn)

        mask = predict_img(net=net,
                           full_img=img,
                           scale_factor=args.scale,
                           out_threshold=args.mask_threshold,
                           device=device)

        if not args.no_save:
            out_fn = out_files[i]
            result = mask_to_image(mask)
            result.save(out_files[i])
            print("input: ", fn, " output: ", out_files[i])
            logging.info("Mask saved to {}".format(out_files[i]))

        if args.viz:
            logging.info("Visualizing results for image {}, close to continue ...".format(fn))
            plot_img_and_mask(img, mask)
